# Supplementary material for: Prolongated Activated Partial Thromboplastin Time (aPTT) in Pediatric Patients before Surgery—Crying Wolf: Lupus (Anticoagulant) Does Not Always Threaten Children
Source: J Clin Med. 2024 Mar 6;13(5):1510. doi: 10.3390/jcm13051510 (PMC10934886; doi:10.3390/jcm13051510)
Supplement: Supplementary file 1 [file jcm-13-01510-s001.zip]

Archive with 1 entries (1 files):
- jcm-2857178-supplementary.pdf
